# Supplementary material for: Association between Media Use and Bedtime Delays in Young Children: An Adjunct Study of the Japan Environment and Children’s Study
Source: Int J Environ Res Public Health. 2022 Aug 2;19(15):9464. doi: 10.3390/ijerph19159464 (PMC9368443; doi:10.3390/ijerph19159464)
Supplement: Supplementary file 1 [file ijerph-19-09464-s001.zip]

Archive with 1 entries (1 files):
- ijerph-1815752-supplementary.pdf
